# Supplementary material for: Peroxisomal activity drives aggressive bladder cancer phenotypes and reveals erythorbic acid as a potential therapeutic modulator
Source: Front Oncol. 2026 Mar 4;16:1734437. doi: 10.3389/fonc.2026.1734437 (PMC12995624; doi:10.3389/fonc.2026.1734437)
Supplement: Supplementary file 2 [file Table1.xlsx]

## Sheet: Table S1
Table S1: List of 113 peroxisome-related genes.
Gene symbol	Gene Description	Gene source
ABCD1	ATP binding cassette subfamily D member 1	PeroxisomeDB 2.0/KEGG-peroxisome
ABCD2	ATP binding cassette subfamily D member 2	PeroxisomeDB 2.0/KEGG-peroxisome
ABCD3	ATP binding cassette subfamily D member 3	PeroxisomeDB 2.0/KEGG-peroxisome/liver peroxisomal proteome
ABCD4	ATP binding cassette subfamily D member 4	PeroxisomeDB 2.0/KEGG-peroxisome
ACAA1	acetyl-CoA acyltransferase 1	PeroxisomeDB 2.0/KEGG-peroxisome/liver peroxisomal proteome
ACAD11	acyl-CoA dehydrogenase family member 11	PeroxisomeDB 2.0/liver peroxisomal proteome
ACAT1	acetyl-CoA acetyltransferase 1	liver peroxisomal proteome
ACBD5	acyl-CoA binding domain containing 5	PeroxisomeDB 2.0/liver peroxisomal proteome
ACOT1	acyl-CoA thioesterase 1	PeroxisomeDB 2.0/liver peroxisomal proteome
ACOT2	acyl-CoA thioesterase 2	PeroxisomeDB 2.0
ACOT4	acyl-CoA thioesterase 4	PeroxisomeDB 2.0
ACOT8	acyl-CoA thioesterase 8	PeroxisomeDB 2.0/KEGG-peroxisome/liver peroxisomal proteome
ACOX1	acyl-CoA oxidase 1	PeroxisomeDB 2.0/KEGG-peroxisome/liver peroxisomal proteome
ACOX2	acyl-CoA oxidase 2	PeroxisomeDB 2.0/KEGG-peroxisome/liver peroxisomal proteome
ACOX3	acyl-CoA oxidase 3, pristanoyl	PeroxisomeDB 2.0/KEGG-peroxisome/liver peroxisomal proteome
ACSF3	acyl-CoA synthetase family member 3	PeroxisomeDB 2.0
ACSL1	acyl-CoA synthetase long chain family member 1	PeroxisomeDB 2.0/KEGG-peroxisome/liver peroxisomal proteome
ACSL3	acyl-CoA synthetase long chain family member 3	PeroxisomeDB 2.0/KEGG-peroxisome
ACSL4	acyl-CoA synthetase long chain family member 4	PeroxisomeDB 2.0/KEGG-peroxisome
ACSL5	acyl-CoA synthetase long chain family member 5	PeroxisomeDB 2.0/KEGG-peroxisome/liver peroxisomal proteome
ACSL6	acyl-CoA synthetase long chain family member 6	PeroxisomeDB 2.0/KEGG-peroxisome
ADH1A	alcohol dehydrogenase 1A (class I), alpha polypeptide	liver peroxisomal proteome
AGPS	alkylglycerone phosphate synthase	PeroxisomeDB 2.0/KEGG-peroxisome/liver peroxisomal proteome
AGXT	alanine--glyoxylate and serine--pyruvate aminotransferase	PeroxisomeDB 2.0/KEGG-peroxisome/liver peroxisomal proteome
ALDH3A2	aldehyde dehydrogenase 3 family member A2	PeroxisomeDB 2.0/liver peroxisomal proteome
AMACR	alpha-methylacyl-CoA racemase	PeroxisomeDB 2.0/KEGG-peroxisome/liver peroxisomal proteome
ATAD1	ATPase family AAA domain containing 1	liver peroxisomal proteome
BAAT	bile acid-CoA: amino acid N-acyltransferase	PeroxisomeDB 2.0/KEGG-peroxisome/liver peroxisomal proteome
CAT	catalase	PeroxisomeDB 2.0/KEGG-peroxisome/liver peroxisomal proteome
CRAT	carnitine O-acetyltransferase	PeroxisomeDB 2.0/KEGG-peroxisome/liver peroxisomal proteome
CROT	carnitine O-octanoyltransferase	PeroxisomeDB 2.0/KEGG-peroxisome/liver peroxisomal proteome
DAO	D-amino acid oxidase	PeroxisomeDB 2.0/KEGG-peroxisome/liver peroxisomal proteome
DDO	D-aspartate oxidase	PeroxisomeDB 2.0/KEGG-peroxisome
DECR2	2,4-dienoyl-CoA reductase 2	PeroxisomeDB 2.0/KEGG-peroxisome/liver peroxisomal proteome
DHRS4	dehydrogenase/reductase 4	PeroxisomeDB 2.0/KEGG-peroxisome/liver peroxisomal proteome
DHRS4L1	dehydrogenase/reductase 4 like 1	KEGG-peroxisome
DNAJC10	DnaJ heat shock protein family (Hsp40) member C10	PeroxisomeDB 2.0
DNM1L	dynamin 1 like	PeroxisomeDB 2.0
ECH1	enoyl-CoA hydratase 1	PeroxisomeDB 2.0/KEGG-peroxisome/liver peroxisomal proteome
ECI2	enoyl-CoA delta isomerase 2	PeroxisomeDB 2.0/KEGG-peroxisome/liver peroxisomal proteome
EHHADH	enoyl-CoA hydratase and 3-hydroxyacyl CoA dehydrogenase	PeroxisomeDB 2.0/KEGG-peroxisome/liver peroxisomal proteome
EPHX2	epoxide hydrolase 2	PeroxisomeDB 2.0/KEGG-peroxisome/liver peroxisomal proteome
FAR1	fatty acyl-CoA reductase 1	PeroxisomeDB 2.0/KEGG-peroxisome
FAR2	fatty acyl-CoA reductase 2	PeroxisomeDB 2.0/KEGG-peroxisome
FIS1	fission, mitochondrial 1	PeroxisomeDB 2.0/liver peroxisomal proteome
FNDC5	fibronectin type III domain containing 5	PeroxisomeDB 2.0
GNPAT	glyceronephosphate O-acyltransferase	PeroxisomeDB 2.0/KEGG-peroxisome/liver peroxisomal proteome
GRHPR	glyoxylate and hydroxypyruvate reductase	liver peroxisomal proteome
GSTK1	glutathione S-transferase kappa 1	PeroxisomeDB 2.0/KEGG-peroxisome/liver peroxisomal proteome
HACL1	2-hydroxyacyl-CoA lyase 1	PeroxisomeDB 2.0/KEGG-peroxisome/liver peroxisomal proteome
HAO1	hydroxyacid oxidase 1	PeroxisomeDB 2.0/KEGG-peroxisome/liver peroxisomal proteome
HAO2	hydroxyacid oxidase 2	PeroxisomeDB 2.0/KEGG-peroxisome/liver peroxisomal proteome
HMGCL	3-hydroxy-3-methylglutaryl-CoA lyase	PeroxisomeDB 2.0/KEGG-peroxisome/liver peroxisomal proteome
HMGCLL1	3-hydroxymethyl-3-methylglutaryl-CoA lyase like 1	KEGG-peroxisome
HSD17B4	hydroxysteroid 17-beta dehydrogenase 4	PeroxisomeDB 2.0/KEGG-peroxisome/liver peroxisomal proteome
IDE	insulin degrading enzyme	PeroxisomeDB 2.0
IDH1	isocitrate dehydrogenase (NADP (+)) 1	PeroxisomeDB 2.0/KEGG-peroxisome/liver peroxisomal proteome
IDH2	isocitrate dehydrogenase (NADP (+)) 2	KEGG-peroxisome/liver peroxisomal proteome
IDI1	isopentenyl-diphosphate delta isomerase 1	PeroxisomeDB 2.0
IDI2	isopentenyl-diphosphate delta isomerase 2	PeroxisomeDB 2.0
ISOC1	isochorismatase domain containing 1	liver peroxisomal proteome
LDHA	lactate dehydrogenase A	liver peroxisomal proteome
LONP2	Lon peptidase 2, peroxisomal	PeroxisomeDB 2.0/liver peroxisomal proteome
MDH1	malate dehydrogenase 1	liver peroxisomal proteome
MLYCD	malonyl-CoA decarboxylase	PeroxisomeDB 2.0/KEGG-peroxisome/liver peroxisomal proteome
MPV17	mitochondrial inner membrane protein MPV17	PeroxisomeDB 2.0/KEGG-peroxisome
MPV17L	MPV17 mitochondrial inner membrane protein like	KEGG-peroxisome
MPV17L2	MPV17 mitochondrial inner membrane protein like 2	KEGG-peroxisome
MTARC2	mitochondrial amidoxime reducing component 2	PeroxisomeDB 2.0/liver peroxisomal proteome
MVK	mevalonate kinase	PeroxisomeDB 2.0/KEGG-peroxisome
NOS2	nitric oxide synthase 2	PeroxisomeDB 2.0/KEGG-peroxisome
NUDT12	nudix hydrolase 12	PeroxisomeDB 2.0/KEGG-peroxisome
NUDT19	nudix hydrolase 19	KEGG-peroxisome
NUDT7	nudix hydrolase 7	PeroxisomeDB 2.0/KEGG-peroxisome
PAOX	polyamine oxidase	PeroxisomeDB 2.0/KEGG-peroxisome
PECR	peroxisomal trans-2-enoyl-CoA reductase	PeroxisomeDB 2.0/KEGG-peroxisome/liver peroxisomal proteome
PEX1	peroxisomal biogenesis factor 1	PeroxisomeDB 2.0/KEGG-peroxisome/liver peroxisomal proteome
PEX10	peroxisomal biogenesis factor 10	PeroxisomeDB 2.0/KEGG-peroxisome
PEX11A	peroxisomal biogenesis factor 11 alpha	PeroxisomeDB 2.0/KEGG-peroxisome/liver peroxisomal proteome
PEX11B	peroxisomal biogenesis factor 11 beta	PeroxisomeDB 2.0/KEGG-peroxisome/liver peroxisomal proteome
PEX11G	peroxisomal biogenesis factor 11 gamma	PeroxisomeDB 2.0/KEGG-peroxisome/liver peroxisomal proteome
PEX12	peroxisomal biogenesis factor 12	PeroxisomeDB 2.0/KEGG-peroxisome/liver peroxisomal proteome
PEX13	peroxisomal biogenesis factor 13	PeroxisomeDB 2.0/KEGG-peroxisome
PEX14	peroxisomal biogenesis factor 14	PeroxisomeDB 2.0/KEGG-peroxisome/liver peroxisomal proteome
PEX16	peroxisomal biogenesis factor 16	PeroxisomeDB 2.0/KEGG-peroxisome/liver peroxisomal proteome
PEX19	peroxisomal biogenesis factor 19	PeroxisomeDB 2.0/KEGG-peroxisome
PEX2	peroxisomal biogenesis factor 2	PeroxisomeDB 2.0/KEGG-peroxisome/liver peroxisomal proteome
PEX26	peroxisomal biogenesis factor 26	PeroxisomeDB 2.0/KEGG-peroxisome
PEX3	peroxisomal biogenesis factor 3	PeroxisomeDB 2.0/KEGG-peroxisome/liver peroxisomal proteome
PEX5	peroxisomal biogenesis factor 5	PeroxisomeDB 2.0/KEGG-peroxisome/liver peroxisomal proteome
PEX5L	peroxisomal biogenesis factor 5 like	PeroxisomeDB 2.0/KEGG-peroxisome
PEX6	peroxisomal biogenesis factor 6	PeroxisomeDB 2.0/KEGG-peroxisome
PEX7	peroxisomal biogenesis factor 7	PeroxisomeDB 2.0/KEGG-peroxisome
PHYH	phytanoyl-CoA 2-hydroxylase	PeroxisomeDB 2.0/KEGG-peroxisome/liver peroxisomal proteome
PIPOX	pipecolic acid and sarcosine oxidase	PeroxisomeDB 2.0/KEGG-peroxisome/liver peroxisomal proteome
PMVK	phosphomevalonate kinase	PeroxisomeDB 2.0/KEGG-peroxisome
POMC	proopiomelanocortin	PeroxisomeDB 2.0
PRDX1	peroxiredoxin 1	PeroxisomeDB 2.0/KEGG-peroxisome
PRDX5	peroxiredoxin 5	PeroxisomeDB 2.0/KEGG-peroxisome
PXMP2	peroxisomal membrane protein 2	PeroxisomeDB 2.0/KEGG-peroxisome
PXMP4	peroxisomal membrane protein 4	PeroxisomeDB 2.0/KEGG-peroxisome
RHOC	ras homolog family member C	PeroxisomeDB 2.0
SCP2	sterol carrier protein 2	PeroxisomeDB 2.0/KEGG-peroxisome/liver peroxisomal proteome
SERHL	serine hydrolase like (pseudogene)	PeroxisomeDB 2.0
SLC22A5	solute carrier family 22 member 5	PeroxisomeDB 2.0
SLC25A17	solute carrier family 25 member 17	PeroxisomeDB 2.0/KEGG-peroxisome
SLC27A2	solute carrier family 27 member 2	PeroxisomeDB 2.0/KEGG-peroxisome
SOD1	superoxide dismutase 1	PeroxisomeDB 2.0/KEGG-peroxisome
SOD2	superoxide dismutase 2	PeroxisomeDB 2.0/KEGG-peroxisome
TMEM135	transmembrane protein 135	PeroxisomeDB 2.0
TRIM37	tripartite motif containing 37	PeroxisomeDB 2.0
XDH	xanthine dehydrogenase	PeroxisomeDB 2.0/KEGG-peroxisome
ZADH2	zinc binding alcohol dehydrogenase domain containing 2	PeroxisomeDB 2.0

## Sheet: Table S2
Table S2: List of Immune-related Gene Sets.
Category	Genes
APC_co_inhibition	C10orf54, CD274, LGALS9, PDCD1LG2, PVRL3
APC_co_stimulation	CD40, CD58, CD70, ICOSLG, SLAMF1, TNFSF14, TNFSF15, TNFSF18, TNFSF4, TNFSF8, TNFSF9
CCR	CCL16, TPO, TGFBR2, CXCL2, CCL14, TGFBR3, IL11RA, CCL11, IL4I1, IL33, CXCL12, CXCL10, BMPER, BMP8A, CXCL11, IL21R, IL17B, TNFRSF9, ILF2, CX3CR1, CCR8, TNFSF12, CSF3, TNFSF4, BMP3, CX3CL1, BMP5, CXCR2, TNFRSF10D, BMP2, CXCL14, CCL28, CXCL3, BMP6, CCL21, CXCL9, CCL23, IL6, TNFRSF18, IL17RD, IL17D, IL27, CCL7, IL1R1, CXCR4, CXCR2P1, TGFB1I1, IFNGR1, IL9R, IL1RAPL1, IL11, CSF1, IL20RA, IL25, TNFRSF4,…
Check-point	IDO1, LAG3, CTLA4, TNFRSF9, ICOS, CD80, PDCD1LG2, TIGIT, CD70, TNFSF9, ICOSLG, KIR3DL1, CD86, PDCD1, LAIR1, TNFRSF8, TNFSF15, TNFRSF14, IDO2, CD276, CD40, TNFRSF4, TNFSF14, HHLA2, CD244, CD274, HAVCR2, CD27, BTLA, LGALS9, TMIGD2, CD28, CD48, TNFRSF25, CD40LG, ADORA2A, VTCN1, CD160, CD44, TNFSF18, TNFRSF18, BTNL2, C10orf54, CD200R1, TNFSF4, CD200, NRP1
Cytolytic_activity	PRF1, GZMA
HLA	HLA-E, HLA-DPB2, HLA-C, HLA-J, HLA-DQB1, HLA-DQB2, HLA-DQA2, HLA-DQA1, HLA-A, HLA-DMA, HLA-DOB, HLA-DRB1, HLA-H, HLA-B, HLA-DRB5, HLA-DOA, HLA-DPB1, HLA-DRA, HLA-DRB6, HLA-L, HLA-F, HLA-G, HLA-DMB, HLA-DPA1
Inflammation-promoting	CCL5, CD19, CD8B, CXCL10, CXCL13, CXCL9, GNLY, GZMB, IFNG, IL12A, IL12B, IRF1, PRF1, STAT1, TBX21
MHC_class_I	B2M, HLA-A, TAP1
Parainflammation	CXCL10, PLAT, CCND1, LGMN, PLAUR, AIM2, MMP7, ICAM1, MX2, CXCL9, ANXA1, TLR2, PLA2G2D, ITGA2, MX1, HMOX1, CD276, TIRAP, IL33, PTGES, TNFRSF12A, SCARB1, CD14, BLNK, IFIT3, RETNLB, IFIT2, ISG15, OAS2, REL, OAS3, CD44, PPARG, BST2, OAS1, NOX1, PLA2G2A, IFIT1, IFITM3, IL1RN
T_cell_co-inhibition	BTLA, C10orf54, CD160, CD244, CD274, CTLA4, HAVCR2, LAG3, LAIR1, TIGIT
T_cell_co-stimulation	CD2, CD226, CD27, CD28, CD40LG, ICOS, SLAMF1, TNFRSF18, TNFRSF25, TNFRSF4, TNFRSF8, TNFRSF9, TNFSF14
Type_I_IFN_Response	DDX4, IFIT1, IFIT2, IFIT3, IRF7, ISG20, MX1, MX2, RSAD2, TNFSF10
Type_II_IFN_Response	GPR146, SELP, AHR

## Sheet: Table S3
Table S3: List of MCP-counter Gene Signatures.
HUGO symbols	Cell population	ENTREZID	ENSEMBL ID
CD28	T cells	940	ENSG00000178562
CD3D	T cells	915	ENSG00000167286
CD3G	T cells	917	ENSG00000160654
CD5	T cells	921	ENSG00000110448
CD6	T cells	923	ENSG00000013725
CHRM3-AS2	T cells	100506915	ENSG00000233355
CTLA4	T cells	1493	ENSG00000163599
FLT3LG	T cells	2323	ENSG00000090554
ICOS	T cells	29851	ENSG00000163600
MAL	T cells	4118	ENSG00000172005
MGC40069	T cells	348035	NA
PBX4	T cells	80714	ENSG00000105717
SIRPG	T cells	55423	ENSG00000089012
THEMIS	T cells	387357	ENSG00000172673
TNFRSF25	T cells	8718	ENSG00000215788
TRAT1	T cells	50852	ENSG00000163519
CD8B	CD8 T cells	926	ENSG00000172116
CD8A	Cytotoxic lymphocytes	925	ENSG00000153563
EOMES	Cytotoxic lymphocytes	8320	ENSG00000163508
FGFBP2	Cytotoxic lymphocytes	83888	ENSG00000137441
GNLY	Cytotoxic lymphocytes	10578	ENSG00000115523
KLRC3	Cytotoxic lymphocytes	3823	ENSG00000205810
KLRC4	Cytotoxic lymphocytes	8302	ENSG00000183542
KLRD1	Cytotoxic lymphocytes	3824	ENSG00000134539
BANK1	B lineage	55024	ENSG00000153064
CD19	B lineage	930	ENSG00000177455
CD22	B lineage	933	ENSG00000012124
CD79A	B lineage	973	ENSG00000105369
CR2	B lineage	1380	ENSG00000117322
FCRL2	B lineage	79368	ENSG00000132704
IGKC	B lineage	3514	ENSG00000211592
MS4A1	B lineage	931	ENSG00000156738
PAX5	B lineage	5079	ENSG00000196092
CD160	NK cells	11126	ENSG00000117281
KIR2DL1	NK cells	3802	ENSG00000125498
KIR2DL3	NK cells	3804	ENSG00000243772
KIR2DL4	NK cells	3805	ENSG00000189013
KIR3DL1	NK cells	3811	ENSG00000167633
KIR3DS1	NK cells	3813	ENSG00000275037
NCR1	NK cells	9437	ENSG00000189430
PTGDR	NK cells	5729	ENSG00000168229
SH2D1B	NK cells	117157	ENSG00000198574
ADAP2	Monocytic lineage	55803	ENSG00000184060
CSF1R	Monocytic lineage	1436	ENSG00000182578
FPR3	Monocytic lineage	2359	ENSG00000187474
KYNU	Monocytic lineage	8942	ENSG00000115919
PLA2G7	Monocytic lineage	7941	ENSG00000146070
RASSF4	Monocytic lineage	83937	ENSG00000107551
TFEC	Monocytic lineage	22797	ENSG00000105967
CD1A	Myeloid dendritic cells	909	ENSG00000158477
CD1B	Myeloid dendritic cells	910	ENSG00000158485
CD1E	Myeloid dendritic cells	913	ENSG00000158488
CLEC10A	Myeloid dendritic cells	10462	ENSG00000132514
CLIC2	Myeloid dendritic cells	1193	ENSG00000155962
WFDC21P	Myeloid dendritic cells	645638	ENSG00000261040
CA4	Neutrophils	762	ENSG00000167434
CEACAM3	Neutrophils	1084	ENSG00000170956
CXCR1	Neutrophils	3577	ENSG00000163464
CXCR2	Neutrophils	3579	ENSG00000180871
CYP4F3	Neutrophils	4051	ENSG00000186529
FCGR3B	Neutrophils	2215	ENSG00000162747
HAL	Neutrophils	3034	ENSG00000084110
KCNJ15	Neutrophils	3772	ENSG00000157551
MEGF9	Neutrophils	1955	ENSG00000106780
SLC25A37	Neutrophils	51312	ENSG00000147454
STEAP4	Neutrophils	79689	ENSG00000127954
TECPR2	Neutrophils	9895	ENSG00000196663
TLE3	Neutrophils	7090	ENSG00000140332
TNFRSF10C	Neutrophils	8794	ENSG00000173535
VNN3	Neutrophils	55350	ENSG00000093134
ACVRL1	Endothelial cells	94	ENSG00000139567
APLN	Endothelial cells	8862	ENSG00000171388
BCL6B	Endothelial cells	255877	ENSG00000161940
BMP6	Endothelial cells	654	ENSG00000153162
BMX	Endothelial cells	660	ENSG00000102010
CDH5	Endothelial cells	1003	ENSG00000179776
CLEC14A	Endothelial cells	161198	ENSG00000176435
DIPK2B	Endothelial cells	79742	ENSG00000147113
EDN1	Endothelial cells	1906	ENSG00000078401
ADGRL4	Endothelial cells	64123	ENSG00000162618
EMCN	Endothelial cells	51705	ENSG00000164035
ESAM	Endothelial cells	90952	ENSG00000149564
ESM1	Endothelial cells	11082	ENSG00000164283
FAM124B	Endothelial cells	79843	ENSG00000124019
HECW2	Endothelial cells	57520	ENSG00000138411
HHIP	Endothelial cells	64399	ENSG00000164161
KDR	Endothelial cells	3791	ENSG00000128052
MMRN1	Endothelial cells	22915	ENSG00000138722
MMRN2	Endothelial cells	79812	ENSG00000173269
MYCT1	Endothelial cells	80177	ENSG00000120279
PALMD	Endothelial cells	54873	ENSG00000099260
PEAR1	Endothelial cells	375033	ENSG00000187800
PGF	Endothelial cells	5228	ENSG00000119630
PLXNA2	Endothelial cells	5362	ENSG00000076356
PTPRB	Endothelial cells	5787	ENSG00000127329
ROBO4	Endothelial cells	54538	ENSG00000154133
C	Endothelial cells	8436	ENSG00000168497
SHANK3	Endothelial cells	85358	ENSG00000251322
SHE	Endothelial cells	126669	ENSG00000169291
TEK	Endothelial cells	7010	ENSG00000120156
TIE1	Endothelial cells	7075	ENSG00000066056
VEPH1	Endothelial cells	79674	ENSG00000197415
VWF	Endothelial cells	7450	ENSG00000110799
COL1A1	Fibroblasts	1277	ENSG00000108821
COL3A1	Fibroblasts	1281	ENSG00000168542
COL6A1	Fibroblasts	1291	ENSG00000142156
COL6A2	Fibroblasts	1292	ENSG00000142173
DCN	Fibroblasts	1634	ENSG00000011465
GREM1	Fibroblasts	26585	ENSG00000166923
PAMR1	Fibroblasts	25891	ENSG00000149090
TAGLN	Fibroblasts	6876	ENSG00000149591
